# Supplementary material for: Histone-methyltransferase KMT2D deficiency impairs the Fanconi anemia/BRCA pathway upon glycolytic inhibition in squamous cell carcinoma
Source: Nat Commun. 2024 Aug 8;15:6755. doi: 10.1038/s41467-024-50861-5 (PMC11310337; doi:10.1038/s41467-024-50861-5)
Supplement: Supplementary file 4 — Source Data [file 41467_2024_50861_MOESM4_ESM.xlsx]

## Sheet: Data-Fig1
Fig. 1b Lesion area (mm2)			Fig. 1d SCC number			Fig. 1d SCC area (mm2)			Fig. 1e Tumor invasion (%)					Fig. 1f Ki67+ cells
WT	HT		WT	HT		WT	HT			Grade1	Grade2	Grade3		WT	HT
9.4	21.9		1	2		1.42	1.01		WT	29	41	30		145	251
8.3	8.4		3	4		1.19	2.88		HT	4	28	68		114	220
2.4	12.1		1	3		0.92	2.62							80	149
6.8	17.5		2	4		1.42	1.73							91	138
15.9	29.3		1	1		0.73	3.68							153	267
20.2	12.6		2	3		2.96	2.62							52	190
13.2	14.8		1	3		0.48	4.32							167	327
6.1	24.9		1	4		1.15	2.75							155	275
10	25.4		2	2		2.18	1.38
14.8	15.4		2	2		1.35	1.85
5.2			1			1.3
Fig. 1g PCK area			Fig. 1h Metastatic LN (%)				Fig. 1j Lesion area (mm2)			Fig. 1k SCC number			Fig. 1k SCC area (mm2)
WT	HT			Met.+	Met.-		WT	HT		WT	HT		WT	HT
13.5	17.7		WT	68	32		2.3	17.2		1	3		0.49	0.92
20.6	22.7		HT	90	10		4.9	16.6		1	1		0.64	1.32
18.3	42.8						11.2	11.2		2	3		1.88	2.13
13.4	52.9						7.5	11.4		2	1		1.77	2.42
8.9	38.5						12.6	10.9		1	2		1.72	1.37
31.4	44.2						4.8	16		1	2		0.96	1.63
12.6	22.8						6.4	22		1	1		1.36	0.93
29.1	29.7						7.2	6.4		1	2		1.22	2.44
9.3	30.2						8	11.4		2	2		1.21	2.23
11.7	24.5						14.4	23.2		1	3		0.42	1.97
38.8							11.6	8.2		1	1		0.89	2.04
							11.8	18		2	3		1.32	2.38
Fig. 1l Tumor invasion (%)					Fig. 1m PCK area			Fig. 1n metastatic LN (%)
	Grade1	Grade2	Grade3		WT	HT			Met.+	Met.-
WT	50	31	19		13.6	12.4		WT	55	45
HT	12	42	46		18.5	19.6		HT	75	25
					10.5	23.1
					6	8.4
					6.6	24.1
					16.5	33.2
					6.8	32
					22.7	23.7
					9.1	12
					19.6	22.4
					8.5	24.9
					10.2	33.7

## Sheet: Data-Fig2
Fig. 2a					Fig. 2b Tumor volume (mm3)														Fig. 2c Tumor weight (mg)
					Days	WT						KO2							WT	KO
					7	28.685	33.936	27.942	42.304	37.64	52.196	35.963	24.625	42.643	44.323	32.679	65.667		226.5	442.1
					14	40.593	31.398	55.919	46.952	42.876	58.793	63.831	80.27	49.11	103.032	49.424	74.289		142.2	277.4
					21	71.572	70.106	68.917	54.348	67.728	107.877	131.373	126.281	143.122	151.116	96.352	195.062		129.3	294.2
					28	136.514	164.838	188.812	82.352	129.735	116.013	280.221	336.657	283.771	207.569	210.496	346.358		82.5	221.1
																			87.8	148.5
					Fig. 2i mRNA levels of glycolytic genes											Fig. 2j			35.5	88.9
						WT			KO1			KO2
					ENO1	1.01	0.966	1.023	1.571	1.691	1.421	1.616	1.714	1.784
					GCLC	1.008	1.02	0.972	1.764	1.689	1.724	1.852	1.658	1.494
					HK2	1.137	0.917	0.947	1.32	1.434	1.371	1.562	1.487	1.55
					HKDC1	1.048	1.033	0.919	2.228	2.503	2.123	1.922	1.901	1.818
					LDHB	1.026	1.102	0.872	2.949	2.569	2.709	2.558	2.652	3.144
					PGK1	0.999	0.902	1.099	2.264	2.495	2.344	1.928	1.992	1.952
					SLC16A1	0.964	1.014	1.022	1.568	1.728	1.557	1.579	1.658	1.623
Fig. 2k Glucose uptake				Fig. 2l Lactate release				Fig. 2m Intracellular 2-DG				Fig. 2n Intracellular pyruvate
WT	KO1	KO2		WT	KO1	KO2		WT	KO1	KO2		WT	KO1	KO2
1.055	2.264	1.911		10.32	19.24	18.78		1.33	1.82	2.18		0.92	1.74	1.7
1.13	2.018	2.05		9.6	20.35	16		1.16	1.93	1.8		0.87	1.73	1.53
1.141	2.211	1.911		9.8	17.87	18.97		1.22	1.76	1.97		0.88	1.51	1.58
Fig. 2o LDHB IHC			Fig. 2n PGK IHC
WT	HT		WT	HT
20	117		92	212
32	140		114	203
42	193		143	197
122	208		125	164
43	124		82	225
56	126		65	262
72	155		68	112
66	98		54	168

## Sheet: Data-Fig3
Fig. 3e mRNA levels of FA genes											Fig. 3f				Fig. 3h Chromatid breaks
	WT			KO1			KO2								WT	KO1	KO2
ATR	1.096	1.051	0.854	0.563	0.595	0.608	0.689	0.733	0.674						0.14	2.72	2.74
BRCA1	0.982	0.995	1.023	0.458	0.458	0.426	0.537	0.548	0.568						0.2	3.26	2.14
FAN1	1.009	0.975	1.016	0.369	0.354	0.377	0.501	0.477	0.399						0.08	3.84	2.84
FANCD2	0.96	0.96	1.08	0.591	0.567	0.559	0.484	0.461	0.445
FANCI	0.963	1.014	1.022	0.559	0.573	0.559	0.618	0.642	0.642						Fig. 3i Radials
FANCM	0.993	0.985	1.022	0.441	0.395	0.417	0.476	0.555	0.476						WT	KO1	KO2
REV3L	1.061	0.917	1.021	0.495	0.513	0.516	0.52	0.502	0.461						0	0.44	0.4
POLQ	0.964	0.923	1.112	0.446	0.392	0.471	0.48	0.462	0.495						0.02	0.32	0.34
TOP3A	1.043	0.927	1.029	0.369	0.172	0.398	0.374	0.377	0.393						0.02	0.38	0.32
Fig. 3j FANCD2 foci for 2-DG+MMC treatment
	WT			KO1			KO2
Vehicle	2.778	3.571	2.609	3.509	2.752	3.774	3.478	2.857	4.425
2-DG	4.31	3.774	4.386	3.604	3.81	1.724	3.704	4.505	2.655
MMC	59.292	57.143	55.963	55.14	54.464	60.177	54.622	58.197	51.261
2-DG+MMC	67.241	58.559	62.097	12.931	10.256	12.295	9.677	9.244	8.929

## Sheet: Data-Fig4
Fig. 4a Apoptotic cells (%)								Fig. 4b Tumor volume (mm3)					Fig. 4c Tumor volume (mm3)
	WT			KO				Vehicle	2-DG	MMC	2-DG+MMC		Vehicle	2-DG	MMC	2-DG+MMC
Vehicle	2.9	3.51	3.48	3.06	3.58	4.09		71.476	19.299	42.113	0		47.727	29.136	55.002	14.012
2-DG	4.93	5.88	6.66	20.5	21.9	23.3		51.291	33.504	40.06	6.671		72	38.659	51.333	13.067
MMC	5.89	6.53	7.11	6.01	6.88	7.87		73.858	30.154	67.903	11.913		86.885	36.818	57.104	7.773
2-DG+MMC	9.96	10.6	11.2	39.3	42.9	45.1		58.113	32.164	46.79	5.17		57.969	26.182	69.319	8.182
								62.263	10.843	57.057	5.791		55.917	34.909	67.636	19.394
								49.212	17.836	60.06	8.5		75.715	23.273	48.079	10.909
Fig. 4e Ac-Casp3+ cells (%)
Vehicle	2-DG	MMC	2-DG+MMC		Fig. 4g Lesion area (mm2)					Fig. 4h SCC number					Fig. 4h SCC area (mm2)
1.864	8.02	0.928	30.452		Vehicle	2-DG	MMC	2-DG+MMC		Vehicle	2-DG	MMC	2-DG+MMC		Vehicle	2-DG	MMC	2-DG+MMC
0.518	10.249	2.917	29.63		12.4	0	16.3	1.2		2	0	3	1		2.37	0	2.26	0.4
0.675	9.926	0.855	21.912		13.2	8.4	9.4	4.2		1	1	2	1		0.96	0.92	2.73	0.79
2.214	3.998	1.939	15.608		13.2	11	12.8	3		2	2	2	1		1.91	1.25	1.78	0.4
0.578	14.903	1.888	21.006		8.6	8.7	9.9	4.2		4	2	1	1		2.95	0.92	1.81	0.45
0.959	14.747	4.612	23.884		14	8.9	16.4	4		3	1	1	1		1.68	1.2	1.02	0.88
					20.4	3.6	20.3	7.9		2	1	3	1		1.35	0.93	2.21	0.76
Fig. 4i Tumor invasion (%)					21.6	15.1	19.7	0		3	2	3	0		2.84	1.64	2.02	0
	Grade1	Grade2	Grade3		18.5	7.3	17.2	0		2	1	2	0		2.72	1.77	1.69	0
Vehicle	8	36	56		18.6	8.8	11.5	0		3	1	2	0		2.32	1.41	0.88	0
2-DG	31	50	19		17.1	6.6	9.5	3.4		1	1	1	1		1.98	0.7	1.68	0.32
MMC	13	39	48		14.3	7.2	8.6	5.5		2	2	1	1		1.64	1.46	0.79	1.04
2-DG+MMC	88	12	0			13.2	9.3	0			2	2	0			0.68	2.7	0
Fig. 4j PCK area					Fig. 4k Metastatic LN (%)				Fig. 4l Tumor volume (mm3)					Fig. 4m Metastatic LN (%)
Vehicle	2-DG	MMC	2-DG+MMC			Met.+	Met.-		Vehicle	2-DG	Cisplatin	2-DG+Cis			Met.+	Met.-
28.4	6.2	25.9	2.6		Vehicle	82	18		62.17	35.8	69.26	2.78		Vehicle	80	20
31.1	13.1	19.9	0		2-DG	45	55		60.16	39.84	55.17	15.16		2-DG	41	59
24.5	13.7	29.7	1		MMC	74	26		72.27	26.78	53.49	5.7		Cisplatin	61	39
28.8	0	25.1	5.3		2-DG+MMC	20	80		66.75	28.34	76.82	7.23		2-DG+Cis	16	84
16.8	18.7	13.5	4.4						83.19	22.79	51.39	12.16
11.2	16.5	26.1	0						52.94	30.41	47.11	14.19
19.2	15.5	29.1	5.5						43.58	46.74	42.31	20.68
19.7	7.4	10.4	0						92.41	19.78	50.4	17.26
33.4	7.7	12.5	7.8
24.6	14.1	23.5	3.5
25	4.1	12.2	4.2
	3.8	28.4	0

## Sheet: Data-Fig6
Fig. 6g,h					Fig. 6i				Fig. 6j anti-KMT2D, ChIP-qPCR for ATR
										ATR			Negative
									Vehicle	0.3934	0.4063	0.3499	0.2025	0.207	0.1817
									2-DG	0.93	0.9169	1.0094	0.1921	0.2342	0.1735
									2-DG+CC	0.5677	0.4824	0.4475	0.1982	0.2036	0.2619
									Fig. 6k anti-KMT2D, ChIP-qPCR for FANCM
										FANCM			Negative
									Vehicle	0.4873	0.4515	0.4725	0.3335	0.3265	0.2984
									2-DG	0.7636	0.911	0.8869	0.2959	0.2632	0.2569
									2-DG+CC	0.4559	0.6266	0.5859	0.2258	0.2832	0.2169
									Fig. 6l anti-KMT2D, ChIP-qPCR for REV3L
										REV3L			Negative
									Vehicle	0.6432	0.7368	0.6292	0.4866	0.3621	0.3981
									2-DG	2.1775	1.8084	1.9405	0.5101	0.5438	0.5757
									2-DG+CC	0.9561	0.883	1.0159	0.3256	0.3142	0.3447
									Fig. 6l anti-KMT2D, ChIP-qPCR for TOP3A
										TOP3A			Negative
									Vehicle	0.3455	0.3368	0.2904	0.1971	0.1602	0.1736
									2-DG	0.7081	0.6203	0.6009	0.1471	0.1693	0.1797
									2-DG+CC	0.4654	0.4727	0.5303	0.2325	0.24	0.2233

## Sheet: Data-Fig7
Fig. 7a Cell Viability (%)											Fig. 7b Tumor volume (mm3)
	WT			KO1			KO2				Vehicle	2-DG	Olaparib	2-DG+Ola
Vehicle	103.207	99.65	97.143	102.654	100.433	96.914	98.734	99.764	101.502		52.35	28.75	35.22	18.04
2-DG	92.024	86.944	90.677	41.06	41.773	45.778	45.808	41.435	44.387		50.76	12.72	42.76	12.19
Olaparib	78.792	78.46	76.094	82.214	85.125	86.5	74.413	80.753	82.936		75.62	38.88	51.92	0
2-DG+Ola	61.959	59.418	60.966	14.06	12.466	11.057	15.003	14.203	13.233		76.03	19.19	36.36	4.45
											45.3	29.23	61.56	5.4
Fig. 7d Lesion area (mm2)					Fig. 7e SCC number						48.92	35.28	48.31	3.23
Vehicle	2-DG	Olaparib	2-DG+Ola		Vehicle	2-DG	Olaparib	2-DG+Ola			59.26	8.86	32.7	9.59
15.6	3.2	11.6	2		4	1	2	1			37.4	10.34	54.46	9.72
18.8	11.5	12.8	3.6		3	2	3	1
24.4	15.2	21.7	0		2	3	2	0			Fig. 7f Tumor invasion (%)
10.1	7.8	18	13.2		3	2	2	2				Grade1	Grade2	Grade3
21.2	19.6	21.6	5.6		2	2	1	1			Vehicle	7	31	62
10.5	12.5	25.1	5.9		1	2	3	1			2-DG	29	41	30
22.1	12.9	15.2	7.1		3	2	3	2			Olaparib	14	43	43
27.9	8.1	14.9	0		2	1	2	0			2-DG+Ola	82	9	9
20.2	17.4	8.4	4.4		3	1	1	1
18.7	17.1	9.5	3.2		4	1	2	1
20.3			7.3		2			1
											Fig. 7h Metastatic LN (%)
Fig. 7e SCC area (mm2)					Fig. 7g PCK area							Met.+	Met.-
Vehicle	2-DG	Olaparib	2-DG+Ola		Vehicle	2-DG	Olaparib	2-DG+Ola			Vehicle	86	14
3.37	0.78	1.89	1.03		28.1	14.2	14.1	12.7			2-DG	55	45
1.58	1.45	2.48	0.53		37.8	18.9	25.1	13.3			Olaparib	73	27
2.07	2.84	2.81	0		43.6	28.4	20.4	3.8			2-DG+Ola	28	72
2.6	1.57	1.78	0.27		15.2	27.5	12.8	0
3.11	2.12	1.9	0.49		18.9	26	18.1	6.4
2.53	1.38	2.11	0.77		38.6	7.1	18.5	7.3
2.67	0.93	0.96	1.34		35.9	11.4	25.8	5.8
1.86	0.89	1.17	0		27.1	9.4	34.1	0
1.48	1.06	1.55	0.12		28.9	19.8	35.9	4
1.95	1.25	2.16	0.68		12.3	10.6	19.3	4.2
2.24			1.1		29.7			11.1
Fig. 7i Tumor volume (mm3)
Days	Vehicle						2-DG						Cisplatin						2-DG+Cisplatin
0	143.6	74.48	106.3	139.2	121.8	92.96	120.9	89.55	98.63	63.59	106.5	132.6	155.1	82.18	124.9	122.1	106.4	96.77	97.72	74.92	152.2	149.1	119.5	94.78
4	256.5	205	278.9	174.7	178.8	280.5	213.5	218.5	112.2	153.8	224	193.6	239.1	185.8	312.3	217.8	267.2	179	119.7	155.7	243.4	189	201.8	179.8
8	495.3	442.5	313.3	378.9	355.3	308.4	339.3	224.3	307.3	297.5	250.4	312.8	402.6	398.5	336.4	354.3	204.4	302.1	215.9	176.4	286.5	218.7	215.7	262.9
12	857.2	649.4	672.3	583.2	608.5	457.9	483.8	346.2	309.1	387.6	414	386.8	805.6	580.7	699.9	796.3	438.5	612.8	230.7	254.8	276.9	338.5	305.9	208
16	829	1199	1217	703.6	870.1	947.8	559.9	452.5	510.9	397.9	622.9	480.1	941.2	780.3	1098	923	572.4	1102	234.3	268.3	358.7	327.9	347.8	223.1
20	1755	1834	1558	1256	1292	1250	809.3	715.8	656.7	903.5	655.9	666.5	1704	1302	1429	1023	1122	991.8	471.8	391	400.8	404	366.9	327.7
Fig. 7k Tumor volume (mm3)
Days	Vehicle						2-DG						Cisplatin						2-DG+Cisplatin
0	82.69	121.8	98.38	98.31	81.53	91.03	127.4	94.7	93.66	80.27	106.2	80.97	111.4	91.86	90.79	77.55	97.5	87.12	111.8	88.26	106.4	100	102.3	111.6
4	161.3	210	136.4	157.7	118.3	168.4	101.4	141.1	126.4	172.1	171.5	112.3	177.5	163.7	110.6	132.9	228.1	194.2	107.1	130.9	120.9	134.2	95.08	142.8
8	281.8	232.6	280.8	221.1	334.2	255.1	197.3	181.9	248.2	112.6	117.4	130.7	264	174.6	191.3	289.9	218.9	308.9	156	179.4	122.4	132.4	108.8	124.5
12	588.4	507	493.5	539.8	415.2	539.3	347.1	326.3	275.5	274.2	201.4	149.8	599.7	330.1	490.4	473.8	312.3	404.5	144.8	170.2	114.8	107.8	136	124.3
16	778.7	966.3	722.7	1143	805.1	816	512.1	609.7	318.4	362.5	387.5	290.4	646.9	712.2	725.9	970.6	713.7	755.7	123.7	198.4	259.1	176.6	165.9	102.9
20	1691	1225	1191	1033	922.8	1163	843.4	588.6	335.7	482.7	515.4	486.6	1325	1020	912	854.3	1073	1010	153.2	210.9	329.5	228.8	191.1	118.1
Fig. 7j Tumor weight (g)					Fig. 7l Tumor weight (g)
Vehicle	2-DG	Cisplatin	2-DG+Cis		Vehicle	2-DG	Olaparib	2-DG+Ola
1.4077	0.623	1.2458	0.2563		1.2079	0.6798	1.0453	0.2102
1.4927	0.6914	1.11	0.2185		1.045	0.5485	0.7535	0.152
1.1691	0.479	1.1517	0.1872		1.0302	0.3335	0.8959	0.1445
0.9278	0.4622	0.9446	0.198		1.0483	0.3929	0.823	0.1241
0.83	0.4614	0.7221	0.1787		0.7375	0.3165	0.7585	0.0849
0.8687	0.3495	0.7657	0.1038		0.8449	0.2452	0.7946	0.053

## Sheet: Data-sFig1
sFig. 1e Kmt2d mRNA			sFig. 1g Ki67+ cells
WT	HT		WT	HT
1.09518	0.420559		92	188
1.00844	0.574899		122	250
0.881046	0.44904		60	338
1.01534	0.47552		178	362
			203	217
			198	210
			110	209
			92	112

## Sheet: Data-sFig2
sFig. 2b mRNA levels											sFig. 2c				sFig. 2f
	WT			KO1			KO2
KMT2A	1.088	0.937	0.975	1.021	0.913	0.992	0.926	0.862	0.964
KMT2B	1.023	1.043	0.934	0.867	1.042	0.862	1.152	1.001	1.045
KMT2C	1.002	1.01	0.988	0.895	0.968	0.832	0.978	1.029	0.773
KMT2D	0.914	0.949	1.138	0.926	1.112	1.101	0.95	1.098	0.9
sFig. 2d MTT SCC23
	WT			KO1			KO2
0h	0.459	0.44	0.415	0.433	0.417	0.447	0.39	0.435	0.415
24h	0.691	0.654	0.62	0.672	0.638	0.624	0.629	0.618	0.598
48h	1.322	1.21	1.245	1.228	1.195	1.189	1.145	1.211	1.26
72h	2.014	1.976	1.907	1.843	1.818	1.773	1.922	1.92	1.877
sFig. 2g MTT SCC1
	WT			KO1			KO2
0h	0.489	0.486	0.493	0.469	0.477	0.48	0.484	0.484	0.491
24h	0.758	0.75	0.754	0.751	0.746	0.762	0.721	0.665	0.681
48h	1.591	1.617	1.638	1.392	1.582	1.518	1.772	1.514	1.643
72h	2.188	2.327	2.037	2.058	2.291	2.306	2.26	2.298	2.179
sFig. 2h Tumor weight (mg)
WT	KO
67.3	202.7
31.3	176.5
29.5	182.1
25.7	83.2
21.3	113.1
18.2	58.7

## Sheet: Data-sFig3
sFig. 3a Cell Viability (%)											sFig. 3c Apoptotic cells (%)					sFig. 3d,e
	WT			KO1			KO2				WT	KO1	KO2
+Glc	103.64	96.43	99.93	97.72	100.522	101.758	101.01	103.945	95.046		13.8	68.8	66.4
-Glc	72.604	78.061	83.32	18.184	18.605	16.207	14.147	16.563	12.965		10.7	65	61
											11.6	67.1	64
sFig. 3b Cell Viability (%)
	WT			KO1			KO2
+Glc	96.509	98.57	104.921	109.303	95.57	95.127	102.695	95.289	102.016
-Glc	82.556	83.571	78.106	17.209	16.537	19.072	22.51	23.825	21.806
sFig. 3f Cell Viability (%)
	WT			KO1			KO2
Vehicle	94.995	103.054	101.951	103.002	98.008	98.99	100.309	96.557	103.134
2-DG	84.822	84.727	91.467	43.527	46.91	40.213	46.875	43.415	48.432
sFig. 3g Tumor volume (mm3)														sFig. 3h Tumor weight (mg)
Days	Vehicle						2-DG							Vehicle	2-DG
0	67.385	52.355	61.773	77.559	48.673	65.868	67.264	49.751	54.483	79.974	82.88	64.731		394.9	304.1
4	68.429	62.372	92.483	62.892	80.833	77.393	83.116	49.933	60.393	97.848	76.581	66.784		368.4	220.9
8	109.802	92.723	104.592	98.978	136.034	118.739	72.792	57.218	108.232	89.967	101.336	95.337		321.6	186.7
12	142.145	183.862	205.885	164.329	148.885	189.952	94.786	87.869	125.899	73.651	96.918	115.583		376.1	156.5
16	376.191	270.395	251.13	319.77	274.313	353.1	114.234	206.803	175.538	138.118	108.24	146.454		448.9	103.2
20	433.613	506.269	473.775	544.905	398.425	305.314	241.999	193.595	315.873	183.316	161.824	144.607		251.1	106.6
sFig. 3i Tumor volume (mm3)														sFig. 3j Tumor weight (mg)
Days	Vehicle						2-DG							Vehicle	2-DG
0	53.412	79.424	64.467	59.548	40.203	68.955	56.333	70.441	66.716	59.521	77.938	52.906		606	231
4	83.56	92.067	75.689	59.605	63.3	90.64	73.571	81.714	67.978	56.678	64.853	62.632		399	161
8	118.743	83.622	104.62	57.389	135.716	114.286	70.111	86.943	79.02	51.14	65.269	45.578		386	115
12	169.503	166.645	103.156	115.165	172.019	235.831	121.581	116.13	71.678	92.193	91.094	64.382		240	75
16	307.774	195.273	187.277	272.505	211.383	124.784	114.14	95.693	77.081	156.601	111.183	102.397		141	62
20	177.322	265.161	290.979	408.811	450.232	429.144	107.074	210.137	99.279	169.745	121.889	120.086		137	46
sFig. 3k Tumor volume (mm3)														sFig. 3l Tumor weight (mg)
Days	Vehicle					2-DG								Vehicle	2-DG
0	82.254	85.293	41.369	102.409	35.636	81.973	53.63	74.681	38.834	51.252				330	198
7	88.824	76.149	128.407	54.841	113.083	116.812	59.541	68.188	45.715	104.704				179	197
14	143.974	127.734	102.659	206.933	154.422	149.696	116.412	189.482	87.622	102.668				135	89
21	353.472	209.303	161.414	211.934	181.764	241.751	263.248	109.129	177.431	146.761				101	73
														43	64
sFig. 3m Cell Viability (%)								sFig. 3n Tumor volume (mm3) for SCC46			sFig. 3n Tumor volume (mm3) for SCC9
	Vehicle			2-DG				Vehicle	2-DG		Vehicle	2-DG
SCC46	105.939	97.005	97.056	44.989	39.582	41.383		80.44	23.17		20.49	22.63
SCC74A	101.368	93.797	104.835	33.731	34.049	35.711		57.88	31.62		25.663	33.158
SCC9	96.673	100.452	102.875	100.218	96.861	94.082		60.05	30.09		17.797	19.359
								86.44	42.41		34.502	18.44
sFig. 3o Relative invasion								79.1	38.87		29.841	21.777
	WT			KO				75.81	22.93		23.42	24.706
Vehicle	0.9526	0.8944	1.1531	3.9014	3.2254	3.6698
2-DG	0.9088	0.8606	0.9508	1.5021	1.6446	1.2108
sFig. 3p Cell Viability (%)
	WT			KO1			KO2
Vehicle	102.083	98.958	98.958	99.281	99.281	101.439	100.722	97.473	101.805
2DG	93.75	94.792	93.75	49.64	47.482	46.403	49.819	47.653	48.736
-2DG 1 day	97.917	102.083	105.208	60.432	60.432	56.115	63.899	66.065	60.65
-2DG 3 days	127.083	122.917	120.833	102.518	99.281	102.518	106.137	113.718	103.971

## Sheet: Data-sFig4
sFig. 4a				sFig. 4b mRNA level of FA pathway genes_SCC23_HG
					WT			KO1			KO2
				ATR	0.982	0.976	1.042	1.08	1.122	0.952	0.975	0.993	0.975
				BRCA1	1.076	0.926	0.998	0.908	0.908	0.955	0.967	0.875	1.102
				FAN1	1.107	0.905	0.988	0.854	0.905	0.927	1.069	1.146	1.084
				FANCD2	1.012	0.991	0.998	1.022	0.97	0.896	1.109	1.012	1.05
				FANCI	1.007	1.022	0.971	0.921	1.023	0.934	0.971	0.975	1.013
				FANCM	1.032	1.025	0.943	0.892	0.88	0.971	1.046	1.209	1.053
				REV3L	0.918	1.077	1.005	0.951	1.005	0.944	0.906	0.875	0.973
				POLQ	1.078	0.941	0.981	0.971	1.034	1.034	1.017	1.036	1.126
				TOP3A	0.99	1.11	0.9	0.83	0.779	0.951	0.863	0.769	0.857
sFig. 4c mRNA level of FA pathway genes_SCC23_2DG											sFig. 4e BrdU+ Cells (%)
	WT			KO1			KO2				WT	KO1	KO2
ATR	1.024	0.961	1.014	0.771	0.748	0.702	0.672	0.705	0.716		43.81	23.288	23.404
BRCA1	0.943	1.114	0.943	0.589	0.554	0.563	0.532	0.453	0.504		40.741	20.779	27.174
EME1	0.978	1.044	0.978	0.421	0.402	0.402	0.411	0.444	0.456		39.785	22.5	24.691
FAN1	1.005	0.967	1.027	0.535	0.58	0.633	0.531	0.501	0.472
FANCM	0.946	0.923	1.131	0.603	0.619	0.635	0.698	0.675	0.74		sFig. 4f S-phase cells (%)
POLQ	1.09	0.909	1.001	0.512	0.655	0.604	0.784	0.775	0.741		WT	KO1	KO2
REV3L	1.036	0.984	0.979	0.702	0.702	0.716	0.644	0.578	0.615		44.2	25.4	23.9
SLX4	0.986	0.972	1.043	0.451	0.511	0.502	0.417	0.38	0.375		46.3	25.9	22.3
TOP3A	0.974	0.999	1.027	0.604	0.582	0.572	0.556	0.544	0.526		43.9	23.2	22.7
sFig. 4d mRNA level of FA pathway genes_SCC1_NoG
	WT			KO1			KO2
ATR	0.993	1.035	0.972	0.882	0.92	0.822	0.595	0.574	0.531
BRCA2	0.949	1.013	1.038	0.638	0.652	0.583	0.328	0.354	0.345
EME1	1.019	0.991	0.991	0.502	0.467	0.502	0.379	0.362	0.351
FANCD2	0.952	0.967	1.081	0.526	0.5	0.526	0.412	0.5	0.519
FANCM	0.962	0.958	1.08	0.764	0.778	0.841	0.505	0.45	0.437
POLQ	0.975	1.019	1.007	0.615	0.585	0.561	0.432	0.394	0.385
POLH	1.058	1.017	0.925	0.567	0.522	0.584	0.629	0.449	0.512
SLX4	0.967	1.051	0.983	0.548	0.548	0.513	0.414	0.345	0.356
TOP3A	1.054	0.976	0.97	0.629	0.501	0.575	0.442	0.448	0.422

[truncated: 4 more sheets: Data-sFig5, Data-sFig6, Data-sFig7, Data-sFig8]
